# Supplementary material for: Overexpression of wildtype EGFR is tumorigenic and denotes a therapeutic target in non-small cell lung cancer
Source: Oncotarget. 2015 Dec 4;7(4):3884–96. doi: 10.18632/oncotarget.6461 (PMC4826177; doi:10.18632/oncotarget.6461)
Supplement: Supplementary file 2 [file oncotarget-07-3884-s002.xls]

## Sheet: Sheet1
supplementary table 2:
mutational status of patients checked with OncoCarta™ Panel v1.0
patient#	EGFR mutation	mutated oncogene	treatment effect
424486	negative	none	partial regression
476713	negative	none	partial regression
375527	negative	none	partial regression
396362	negative	none	partial regression
394386	negative	none	partial regression
474505	negative	none	partial regression
430898	negative	C-KIT L576P	stable disease
435771	negative	KRAS G12C	stable disease
