# Supplementary material for: Overexpression of wildtype EGFR is tumorigenic and denotes a therapeutic target in non-small cell lung cancer
Source: Oncotarget. 2015 Dec 4;7(4):3884–96. doi: 10.18632/oncotarget.6461 (PMC4826177; doi:10.18632/oncotarget.6461)
Supplement: Supplementary file 3 [file oncotarget-07-3884-s003.xls]

## Sheet: Sheet1
				Supplementary table 3: detailed information of wt-EGFR patients
	SP NO	EGFR mutation	IHC score	gefitinib starting	response	death	OS(m)
	480677	negative	300	2011-12-01	PR	2014-04-25	29.2
	476713	negative	0	2011-10-13	PR	2014/4/11	30.3667
	519182	negative	300	2013-05-09	PR	2014/4/17	11.4333
	475156	negative	60	2013-08-29	SD	2014/4/3	7.23333
	492001	negative	230	2013-01-17	SD	2014/4/24	15.4
	432281	negative	60	2009-09-02	SD	2011/11/16	26.8333
	401859	negative	240	2010-12-02	PR	2014/2/27	39.4333
	504379	negative	160	2012-09-06	SD	2014/4/28	19.9667
	459928	negative	285	2011-09-14	SD	2014-03-31	30.9667
	468984	negative	120	2011-06-21	SD	2014/1/6	31
	501106	negative	285	2012-09-06	SD	2014/3/19	18.6333
	424486	negative	300	2010-01-01	SD	2013/11/15	47.1333
	473683	negative	270	2012-05-03	SD	2013/12/6	19.4
	517630	negative	270	2013-04-19	PR	2013/11/6	6.7
	485880	negative	294	2013-04-08	PD	2014/3/27	11.7667
	430898	negative	270	2010-09-26	SD	2013/11/6	37.9
	486069	negative	210	2012-02-28	SD	2013/10/17	19.9
	458432	negative	294	2012-04-18	SD	2013/7/29	15.5667
	511438	negative	230	2013-06-19	PD	2013/11/22	5.2
	512200	negative	300	2012-11-28	PD	2013/6/27	7.03333
	474702	negative	210	2012-10-13	SD	2013/6/3	7.76667
	508061	negative	270	2012-08-01	PD	2013/4/20	8.73333
	430062	negative	255	2012-05-07	SD	2014/3/31	23.1
	516292	negative	9	2013-01-04	PD	2013/7/20	6.56667
	507473	negative	300	2012-11-15	SD	2013/3/6	3.7
	491421	negative	270	2012-12-19	SD	2013/1/21	1.1
	460867	negative	0	2012-02-22	PR	2013/8/15	18
	485281	negative	270	2012-02-17	SD	2013/1/28	11.5333
	482232	negative	270	2011-12-22	PD	2014-02-11	26.0667
	465033	negative	300	2012-02-17	SD	2013/1/17	11.1667
	472694	negative	270	2011-07-19	SD	2013/3/20	20.3333
	482816	negative	300	2011-12-29	PD	2012/11/30	11.2333
	485945	negative	285	2012-02-24	PD	2012/12/3	9.43333
	453373	negative	120	2011-10-25	PD	2012/5/9	6.56667
	482504	negative	10	2012-02-28	PD	2012/11/15	8.7
	486393	negative	270	2012-04-27	PD	2013/4/20	11.9333
	445114	negative	10	2010-12-14	SD	2012/4/20	16.4333
	480291	negative	80	2011-11-30	PD	2014-04-24	29.2
	429053	negative	100	2009-11-04	SD	2012-03-10	28.5667
	446531	negative	210	2011-07-20	SD	2013/1/24	18.4667
	468858	negative	285	2011-06-20	SD	2012-09-15	15.1
	433015	negative	300	2010-03-16	PD	2014/4/29	50.1667
	469768	negative	120	2011-07-01	PD	2011-11-30	5.06667
	423827	negative	135	2011-01-31	SD	2012-05-04	15.3
	398798	negative	0	2011-05-10	SD	2013-12-13	31.6
	448182	negative	159	2011-02-17	PD	2014-03-11	37.2667
	446726	negative	180	2011-04-29	PD	2014/4/15	36.0667
	422921	negative	300	2009-05-12	PD	2012-10-25	42.0667
	403732	negative	285	2011-03-23	PD	2011/10/13	6.8
	446243	negative	120	2010-07-07	PD	2014/3/6	44.6
	438337	negative	40	2010-11-02	SD	2013-05-10	30.6667
	450808	negative	300	2010-09-16	SD	2012/5/20	20.4
	441062	negative	285	2010-06-07	SD	2011/4/14	10.3667
	440340	negative	240	2010-12-01	SD	2011-06-30	7.03333
	441623	negative	30	2010-12-03	PD	2011/9/30	10.0333
	445116	negative	40	2010-06-02	SD	2010/10/15	4.5
	435737	negative	80	2010-08-05	PD	2010/11/15	3.4
	438053	negative	120	2010-02-23	SD	2013/10/29	44.8
	401262	negative	5	2008-05-09	SD	2011/1/21	32.9
	399675	negative	120	2008-05-15	PD	2010-03-12	22.2
	398920	negative	270	2008-03-26	PD	2009/12/15	20.9667
